# Supplementary material for: A concentric tube catheter for endoluminal interventions, steered and imaged via magnetic resonance imaging
Source: Commun Eng. 2026 Mar 9;5:74. doi: 10.1038/s44172-026-00636-1 (PMC13100120; doi:10.1038/s44172-026-00636-1)
Supplement: Supplementary file 8 — Article File [file 44172_2026_636_MOESM8_ESM.zip]

Archive with 18 entries (18 files):
- Main.tex
- Supplementary.tex
- references/references.bib
- Images/Route5 Navigation Simulation.png
- Images/figure_7.png
- Images/figure_S2.png
- Images/Fig8+9.png
- Images/stiffness_edited_V1.png
- Images/figure_1.png
- Images/VaryB0+Fig10.png
- Images/figure_S1.png
- Images/figure_4.png
- Images/figure_2.png
- Images/figure_3.png
- Images/figure_6.png
- Images/figure_5.png
- Images/Manufacturing_Final_License_v7.png
- Images/NewBlockDiag_V1.png
