# Supplementary material for: A concentric tube catheter for endoluminal interventions, steered and imaged via magnetic resonance imaging
Source: Commun Eng. 2026 Mar 9;5:74. doi: 10.1038/s44172-026-00636-1 (PMC13100120; doi:10.1038/s44172-026-00636-1)
Supplement: Supplementary file 8 — Article File [file 44172_2026_636_MOESM8_ESM.zip › references/references.bib]

@article{da2020challenges,
  title={Challenges of continuum robots in clinical context: a review},
  author={da Veiga, Tomas and Chandler, James H and Lloyd, Peter and Pittiglio, Giovanni and Wilkinson, Nathan J and Hoshiar, Ali K and Harris, Russell A and Valdastri, Pietro},
  journal={Progress in Biomedical Engineering},
  volume={2},
  number={3},
  pages={032003},
  year={2020},
  publisher={IOP Publishing}
}

@article{wang2024soft,
  title={Soft Bio-Microrobots: Toward Biomedical Applications},
  author={Wang, Zihan and Klingner, Anke and Magdanz, Veronika and Misra, Sarthak and Khalil, Islam SM},
  journal={Advanced Intelligent Systems},
  volume={6},
  number={2},
  pages={2300093},
  year={2024},
  publisher={Wiley Online Library}
}

@article{kim2019ferromagnetic,
  title={Ferromagnetic soft continuum robots},
  author={Kim, Yoonho and Parada, German A and Liu, Shengduo and Zhao, Xuanhe},
  journal={Science robotics},
  volume={4},
  number={33},
  pages={eaax7329},
  year={2019},
  publisher={American Association for the Advancement of Science}
}

@article{erin2020magnetic,
  title={Magnetic resonance imaging system--driven medical robotics},
  author={Erin, Onder and Boyvat, Mustafa and Tiryaki, Mehmet Efe and Phelan, Martin and Sitti, Metin},
  journal={Advanced Intelligent Systems},
  volume={2},
  number={2},
  pages={1900110},
  year={2020},
  publisher={Wiley Online Library}
}

@article{fischer2024magneto,
  title={Magneto-oscillatory localization for small-scale robots},
  author={Fischer, Felix and Gletter, Christian and Jeong, Moonkwang and Qiu, Tian},
  journal={npj Robotics},
  volume={2},
  number={1},
  pages={1},
  year={2024},
  publisher={Nature Publishing Group UK London}
}


@inproceedings{blanc2017flexible,
  title={Flexible medical devices: Review of controllable stiffness solutions},
  author={Blanc, Lo{\"\i}c and Delchambre, Alain and Lambert, Pierre},
  booktitle={Actuators},
  volume={6},
  number={3},
  pages={23},
  year={2017},
  organization={MDPI}}

@article{kim2013soft,
  title={Soft robotics: a bioinspired evolution in robotics},
  author={Kim, Sangbae and Laschi, Cecilia and Trimmer, Barry},
  journal={Trends in biotechnology},
  volume={31},
  number={5},
  pages={287--294},
  year={2013},
  publisher={Elsevier}
}

@article{rus_n_tolley,
  title={Design, fabrication and control of soft robots},
  author={Rus, Daniela and Tolley, Michael T},
  journal={Nature},
  volume={521},
  number={7553},
  pages={467--475},
  year={2015},
  publisher={Nature Publishing Group UK London}
}

@article{cianchetti_soft_robotics_review,
  title={Biomedical applications of soft robotics},
  author={Cianchetti, Matteo and Laschi, Cecilia and Menciassi, Arianna and Dario, Paolo},
  journal={Nature Reviews Materials},
  volume={3},
  number={6},
  pages={143--153},
  year={2018},
  publisher={Nature Publishing Group UK London}
}

@article{sitti_microrobots,
  title={Biomedical applications of untethered mobile milli/microrobots},
  author={Sitti, Metin and Ceylan, Hakan and Hu, Wenqi and Giltinan, Joshua and Turan, Mehmet and Yim, Sehyuk and Diller, Eric},
  journal={Proceedings of the IEEE},
  volume={103},
  number={2},
  pages={205--224},
  year={2015},
  publisher={IEEE}
}

@article{zhang_microrobotis_review_2021,
  title={Trends in micro-/nanorobotics: materials development, actuation, localization, and system integration for biomedical applications},
  author={Wang, Ben and Kostarelos, Kostas and Nelson, Bradley J and Zhang, Li},
  journal={Advanced Materials},
  volume={33},
  number={4},
  pages={2002047},
  year={2021},
  publisher={Wiley Online Library}
}

@article{erin_mri_robotics,
  title={Magnetic resonance imaging system--driven medical robotics},
  author={Erin, Onder and Boyvat, Mustafa and Tiryaki, Mehmet Efe and Phelan, Martin and Sitti, Metin},
  journal={Advanced Intelligent Systems},
  volume={2},
  number={2},
  pages={1900110},
  year={2020},
  publisher={Wiley Online Library}
}

@article{cianchetti_first_soft_robotics,
  title={Soft robotics technologies to address shortcomings in today's minimally invasive surgery: the STIFF-FLOP approach},
  author={Cianchetti, Matteo and Ranzani, Tommaso and Gerboni, Giada and Nanayakkara, Thrishantha and Althoefer, Kaspar and Dasgupta, Prokar and Menciassi, Arianna},
  journal={Soft robotics},
  volume={1},
  number={2},
  pages={122--131},
  year={2014},
  publisher={Mary Ann Liebert, Inc. 140 Huguenot Street, 3rd Floor New Rochelle, NY 10801 USA}
}

@article{mri_fringe_field,
  title={Using the fringe field of a clinical MRI scanner enables robotic navigation of tethered instruments in deeper vascular regions},
  author={Azizi, Arash and Tremblay, Charles C and Gagn{\'e}, K{\'e}vin and Martel, Sylvain},
  journal={Science Robotics},
  volume={4},
  number={36},
  pages={eaax7342},
  year={2019},
  publisher={American Association for the Advancement of Science}
}

@article{veiga_localization,
  title={Six-degree-of-freedom localization under multiple permanent magnets actuation},
  author={da Veiga, Tom{\'a}s and Pittiglio, Giovanni and Brockdorff, Michael and Chandler, James H and Valdastri, Pietro},
  journal={IEEE Robotics and Automation Letters},
  volume={8},
  number={6},
  pages={3422--3429},
  year={2023},
  publisher={IEEE}
}

@article{gio_nature_paper,
  title={Personalized magnetic tentacles for targeted photothermal cancer therapy in peripheral lungs},
  author={Pittiglio, Giovanni and Chandler, James H and da Veiga, Tomas and Koszowska, Zaneta and Brockdorff, Michael and Lloyd, Peter and Barry, Katie L and Harris, Russell A and McLaughlan, James and Pompili, Cecilia and others},
  journal={Communications Engineering},
  volume={2},
  number={1},
  pages={50},
  year={2023},
  publisher={Nature Publishing Group UK London}
}

@article{misra_with_fbg,
  title={Steering of multisegment continuum manipulators using rigid-link modeling and FBG-based shape sensing},
  author={Roesthuis, Roy J and Misra, Sarthak},
  journal={IEEE transactions on robotics},
  volume={32},
  number={2},
  pages={372--382},
  year={2016},
  publisher={IEEE}
}

@article{sikorski2021flexible,
  title={A flexible catheter system for ultrasound-guided magnetic projectile delivery},
  author={Sikorski, Jakub and Heunis, Christoff Marthinus and Obeid, Rafic and Venkiteswaran, Venkatasubramanian Kalpathy and Misra, Sarthak},
  journal={IEEE transactions on robotics},
  volume={38},
  number={3},
  pages={1959--1972},
  year={2021},
  publisher={IEEE}
}

@article{thomas2022design,
  title={Design, sensing, and control of a magnetic compliant continuum manipulator},
  author={Thomas, Theodosia Lourdes and Sikorski, Jakub and Ananthasuresh, GK and Venkiteswaran, Venkatasubramanian Kalpathy and Misra, Sarthak},
  journal={IEEE Transactions on Medical Robotics and Bionics},
  volume={4},
  number={4},
  pages={910--921},
  year={2022},
  publisher={IEEE}
}
@inproceedings{misra_mri_icra,
  title={Towards MRI-guided flexible needle steering using fiber Bragg grating-based tip tracking},
  author={Moreira, Pedro and Boskma, Klaas Jelmer and Misra, Sarthak},
  booktitle={2017 IEEE International Conference on Robotics and Automation (ICRA)},
  pages={4849--4854},
  year={2017},
  organization={IEEE}
}

@article{kilbride2022mri,
  title={MRI-guided endovascular intervention: current methods and future potential},
  author={Kilbride, Bridget F and Narsinh, Kazim H and Jordan, Caroline D and Mueller, Kerstin and Moore, Teri and Martin, Alastair J and Wilson, Mark W and Hetts, Steven W},
  journal={Expert review of medical devices},
  volume={19},
  number={10},
  pages={763--778},
  year={2022},
  publisher={Taylor \& Francis}
}

@article{menciassi_us,
  title={Contrast-enhanced ultrasound tracking of helical propellers with acoustic phase analysis and comparison with color Doppler},
  author={Pane, S and Zhang, M and Iacovacci, V and Zhang, L and Menciassi, A},
  journal={APL bioengineering},
  volume={6},
  number={3},
  year={2022},
  publisher={AIP Publishing}
}

@article{erin_mri_review,
  title={Magnetic resonance imaging system--driven medical robotics},
  author={Erin, Onder and Boyvat, Mustafa and Tiryaki, Mehmet Efe and Phelan, Martin and Sitti, Metin},
  journal={Advanced Intelligent Systems},
  volume={2},
  number={2},
  pages={1900110},
  year={2020},
  publisher={Wiley Online Library}
}

@article{schmauch2017chained,
  title={Chained iron microparticles for directionally controlled actuation of soft robots},
  author={Schmauch, Marissa M and Mishra, Sumeet R and Evans, Emily E and Velev, Orlin D and Tracy, Joseph B},
  journal={ACS applied materials \& interfaces},
  volume={9},
  number={13},
  pages={11895--11901},
  year={2017},
  publisher={ACS Publications}
}

@article{mishra2016selective,
  title={Selective and directional actuation of elastomer films using chained magnetic nanoparticles},
  author={Mishra, Sumeet R and Dickey, Michael D and Velev, Orlin D and Tracy, Joseph B},
  journal={Nanoscale},
  volume={8},
  number={3},
  pages={1309--1313},
  year={2016},
  publisher={Royal Society of Chemistry}
}

@article{beleggia2009demagnetization,
  title={Demagnetization factors for cylindrical shells and related shapes},
  author={Beleggia, Marco and Vokoun, D and De Graef, M},
  journal={Journal of Magnetism and Magnetic Materials},
  volume={321},
  number={9},
  pages={1306--1315},
  year={2009},
  publisher={Elsevier}
}


@article{webster2008mechanics,
  title={Mechanics of precurved-tube continuum robots},
  author={Webster, Robert J and Romano, Joseph M and Cowan, Noah J},
  journal={IEEE transactions on robotics},
  volume={25},
  number={1},
  pages={67--78},
  year={2008},
  publisher={IEEE}
}

@article{bergeles2015concentric,
  title={Concentric tube robot design and optimization based on task and anatomical constraints},
  author={Bergeles, Christos and Gosline, Andrew H and Vasilyev, Nikolay V and Codd, Patrick J and Del Nido, Pedro J and Dupont, Pierre E},
  journal={IEEE Transactions on Robotics},
  volume={31},
  number={1},
  pages={67--84},
  year={2015},
  publisher={IEEE}
}

@INBOOK{5311671,
  author={Bozorth, Richard M.},
  booktitle={Ferromagnetism}, 
  title={Technical and Pure Iron}, 
  year={1978},
  volume={},
  number={},
  pages={48-66},
  keywords={},
  doi={10.1109/9780470544624.ch3}}


@article{gosselin2011characterization,
  title={Characterization of the deflections of a catheter steered using a magnetic resonance imaging system},
  author={Gosselin, Fr{\'e}d{\'e}rick P and Lalande, Viviane and Martel, Sylvain},
  journal={Medical physics},
  volume={38},
  number={9},
  pages={4994--5002},
  year={2011},
  publisher={Wiley Online Library}
}

@inproceedings{tiryaki2023mri,
  title={MRI-powered Magnetic Miniature Capsule Robot with HIFU-controlled On-demand Drug Delivery},
  author={Tiryaki, Mehmet Efe and Do{\u{g}}ang{\"u}n, Fatih and Dayan, Cem Balda and Wrede, Paul and Sitti, Metin},
  booktitle={2023 IEEE International Conference on Robotics and Automation (ICRA)},
  pages={5420--5425},
  year={2023},
  organization={IEEE}
}
@inproceedings{bergeles2013closed,
  title={Closed-loop commutation control of an MRI-powered robot actuator},
  author={Bergeles, Christos and Vartholomeos, Panagiotis and Qin, Lei and Dupont, Pierre E},
  booktitle={2013 IEEE international conference on robotics and automation},
  pages={698--703},
  year={2013},
  organization={IEEE}
}

@phdthesis{phelan2022interventional,
  title={Interventional Lorentz Force-Based Actuation under Magnetic Resonance Imaging},
  author={Phelan III, Martin F},
  year={2022},
  school={Carnegie Mellon University}
}
@article{azizi2019using,
  title={Using the fringe field of a clinical MRI scanner enables robotic navigation of tethered instruments in deeper vascular regions},
  author={Azizi, Arash and Tremblay, Charles C and Gagn{\'e}, K{\'e}vin and Martel, Sylvain},
  journal={Science Robotics},
  volume={4},
  number={36},
  pages={eaax7342},
  year={2019},
  publisher={American Association for the Advancement of Science}
}


@inproceedings{tuna2018analysis,
  title={Analysis of dynamic response of an MRI-guided magnetically-actuated steerable catheter system},
  author={Tuna, E Erdem and Liu, Taoming and Jackson, Russell C and Poirot, Nate Lombard and Russell, Mac and {\c{C}}avu{\c{s}}o{\u{g}}lu, M Cenk},
  booktitle={2018 IEEE/RSJ International Conference on Intelligent Robots and Systems (IROS)},
  pages={1--9},
  year={2018},
  organization={IEEE}
}

@article{zhang2010real,
  title={Real-time MR navigation and localization of an intravascular catheter with ferromagnetic components},
  author={Zhang, Ke and Krafft, Axel Joachim and Umathum, Reiner and Maier, Florian and Semmler, Wolfhard and Bock, Michael},
  journal={Magnetic Resonance Materials in Physics, Biology and Medicine},
  volume={23},
  pages={153--163},
  year={2010},
  publisher={Springer}
}

@article{abbott2007modeling,
  title={Modeling magnetic torque and force for controlled manipulation of soft-magnetic bodies},
  author={Abbott, Jake J and Ergeneman, Olga{\c{c}} and Kummer, Michael P and Hirt, Ann M and Nelson, Bradley J},
  journal={IEEE Transactions on Robotics},
  volume={23},
  number={6},
  pages={1247--1252},
  year={2007},
  publisher={IEEE}
}


@article{plewes2012physics,
  title={Physics of MRI: a primer},
  author={Plewes, Donald B and Kucharczyk, Walter},
  journal={Journal of magnetic resonance imaging},
  volume={35},
  number={5},
  pages={1038--1054},
  year={2012},
  publisher={Wiley Online Library}
}

@article{parq2017magnetometric,
  title={Magnetometric demagnetization factors for hollow cylinders},
  author={Parq, Jae-Hyeon},
  journal={Journal of Magnetics},
  volume={22},
  number={4},
  pages={550--556},
  year={2017}
}
@article{kim2022magnetic,
  title={Magnetic soft materials and robots},
  author={Kim, Yoonho and Zhao, Xuanhe},
  journal={Chemical reviews},
  volume={122},
  number={5},
  pages={5317--5364},
  year={2022},
  publisher={ACS Publications}
}

@article{pete_braided_reinforcement,
  title={Magnetic soft continuum robots with braided reinforcement},
  author={Lloyd, Peter and Onaizah, Onaizah and Pittiglio, Giovanni and Vithanage, Damith Katudampe and Chandler, James H and Valdastri, Pietro},
  journal={IEEE Robotics and Automation Letters},
  volume={7},
  number={4},
  pages={9770--9777},
  year={2022},
  publisher={IEEE}
}

@article{tiryaki2022magnetic,
  title={Magnetic Resonance Imaging-Based Tracking and Navigation of Submillimeter-Scale Wireless Magnetic Robots},
  author={Tiryaki, Mehmet Efe and Sitti, Metin},
  journal={Advanced Intelligent Systems},
  volume={4},
  number={4},
  pages={2100178},
  year={2022},
  publisher={Wiley Online Library}
}

@article{gio_soro_paper,
  title={Patient-specific magnetic catheters for atraumatic autonomous endoscopy},
  author={Pittiglio, Giovanni and Lloyd, Peter and da Veiga, Tomas and Onaizah, Onaizah and Pompili, Cecilia and Chandler, James H and Valdastri, Pietro},
  journal={Soft robotics},
  volume={9},
  number={6},
  pages={1120--1133},
  year={2022},
  publisher={Mary Ann Liebert, Inc., publishers 140 Huguenot Street, 3rd Floor New~…}
}

@inproceedings{lloyd2020optimal,
  title={Optimal design of soft continuum magnetic robots under follow-the-leader shape forming actuation},
  author={Lloyd, Peter and Pittiglio, Giovanni and Chandler, James H and Valdastri, Pietro},
  booktitle={2020 International Symposium on Medical Robotics (ISMR)},
  pages={111--117},
  year={2020},
  organization={IEEE}
}

@article{abbott_easy_axis,
  title={Modeling magnetic torque and force for controlled manipulation of soft-magnetic bodies},
  author={Abbott, Jake J and Ergeneman, Olga{\c{c}} and Kummer, Michael P and Hirt, Ann M and Nelson, Bradley J},
  journal={IEEE Transactions on Robotics},
  volume={23},
  number={6},
  pages={1247--1252},
  year={2007},
  publisher={IEEE}
}

@article{diller_six_dof_actuation,
  title={Six-degree-of-freedom magnetic actuation for wireless microrobotics},
  author={Diller, Eric and Giltinan, Joshua and Lum, Guo Zhan and Ye, Zhou and Sitti, Metin},
  journal={The International Journal of Robotics Research},
  volume={35},
  number={1-3},
  pages={114--128},
  year={2016},
  publisher={SAGE Publications Sage UK: London, England}
}

@article{sitt_nature_small_scale_robot,
  title={Small-scale soft-bodied robot with multimodal locomotion},
  author={Hu, Wenqi and Lum, Guo Zhan and Mastrangeli, Massimo and Sitti, Metin},
  journal={Nature},
  volume={554},
  number={7690},
  pages={81--85},
  year={2018},
  publisher={Nature Publishing Group UK London}
}

@article{sitti-micro-robot-2014,
  title={Dynamic trapping and two-dimensional transport of swimming microorganisms using a rotating magnetic microrobot},
  author={Ye, Zhou and Sitti, Metin},
  journal={Lab on a Chip},
  volume={14},
  number={13},
  pages={2177--2182},
  year={2014},
  publisher={Royal Society of Chemistry}
}

@article{michael_planning,
  title={Hybrid trajectory planning of two permanent magnets for medical robotic applications},
  author={Brockdorff, Michael and da Veiga, Tomas and Davy, Joshua and Lloyd, Peter and Chandler, James H and Pittiglio, Giovanni and Mathew, Ryan K and Valdastri, Pietro},
  journal={The International Journal of Robotics Research},
  pages={02783649241264844},
  year={2024},
  publisher={SAGE Publications Sage UK: London, England}
}

@article{magnetic_methods_in_robotics,
  title={Magnetic methods in robotics},
  author={Abbott, Jake J and Diller, Eric and Petruska, Andrew J},
  journal={Annual Review of Control, Robotics, and Autonomous Systems},
  volume={3},
  number={1},
  pages={57--90},
  year={2020},
  publisher={Annual Reviews}
}

@article{dupont_mri_sci_reports,
  title={Simultaneous steering and imaging of magnetic particles using MRI toward delivery of therapeutics},
  author={Felfoul, Ouajdi and Becker, Aaron T and Fagogenis, Georgios and Dupont, Pierre E},
  journal={Scientific reports},
  volume={6},
  number={1},
  pages={33567},
  year={2016},
  publisher={Nature Publishing Group UK London}
}

@article{tuna_mri_iros,
  title={Analysis of dynamic response of an MRI-guided magnetically-actuated steerable catheter system},
  author={Tuna, E Erdem and Liu, Taoming and Jackson, Russell C and Poirot, Nate Lombard and Russell, Mac and {\c{C}}avu{\c{s}}o{\u{g}}lu, M Cenk},
  booktitle={2018 IEEE/RSJ International Conference on Intelligent Robots and Systems (IROS)},
  pages={1--9},
  year={2018},
  organization={IEEE}
}

@article{gio_fbg_closed_loop,
  title={Closed loop static control of multi-magnet soft continuum robots},
  author={Pittiglio, Giovanni and Orekhov, Andrew L and da Veiga, Tomas and Cal{\`o}, Simone and Chandler, James H and Simaan, Nabil and Valdastri, Pietro},
  journal={IEEE Robotics and Automation Letters},
  volume={8},
  number={7},
  pages={3980--3987},
  year={2023},
  publisher={IEEE}
}

@article{joe_norton_ultrasound,
  title={Intelligent magnetic manipulation for gastrointestinal ultrasound},
  author={Norton, Joseph C and Slawinski, Piotr R and Lay, Holly S and Martin, James W and Cox, Benjamin F and Cummins, Gerard and Desmulliez, Marc PY and Clutton, Richard E and Obstein, Keith L and Cochran, Sandy and others},
  journal={Science robotics},
  volume={4},
  number={31},
  pages={eaav7725},
  year={2019},
  publisher={American Association for the Advancement of Science}
}

@article{tiryaki_chrome_ball,
  title={Deep learning-based 3D magnetic microrobot tracking using 2D MR images},
  author={Tiryaki, Mehmet Efe and Demir, Sinan Ozgun and Sitti, Metin},
  journal={IEEE Robotics and Automation Letters},
  volume={7},
  number={3},
  pages={6982--6989},
  year={2022},
  publisher={IEEE}
}

@article{vicryl_tribology,
  title={Friction behavior at the interface between surgical sutures and tissues},
  author={Zhang, Li and Li, Wei and Lin, Chengxiong and Zhou, Zhongrong},
  journal={Tribology Letters},
  volume={65},
  pages={1--15},
  year={2017},
  publisher={Springer}
}

@article{erin_mri_robot,
  title={Elevation and azimuth rotational actuation of an untethered millirobot by MRI gradient coils},
  author={Erin, Onder and Gilbert, Hunter B and Tabak, Ahmet Fatih and Sitti, Metin},
  journal={IEEE Transactions on Robotics},
  volume={35},
  number={6},
  pages={1323--1337},
  year={2019},
  publisher={IEEE}
}

@article{bock_chrome_steel_in_mri,
  title={Real-time MR navigation and localization of an intravascular catheter with ferromagnetic components},
  author={Zhang, Ke and Krafft, Axel Joachim and Umathum, Reiner and Maier, Florian and Semmler, Wolfhard and Bock, Michael},
  journal={Magnetic Resonance Materials in Physics, Biology and Medicine},
  volume={23},
  pages={153--163},
  year={2010},
  publisher={Springer}
}

@misc{OpenCV_Calibration,
  author = {{OpenCV Team}},
  title = {Camera Calibration with OpenCV},
  year = {2024},
  note = {Available at \path{https://docs.opencv.org/4.x/dc/dbb/tutorial_py_calibration.html} (Accessed: 2024-02-03)}
}

@misc{HelixMark_specs,
  author = {{Freudenberg Medical}},
  title = {HelixMark Catalog},
  year = {2015},
  note = {Available at \path{https://www.freudenbergmedical.com/ecomaXL/files/HelixMark_}\hspace{0pt}\path{Catalog.pdf} (Accessed: 2024-02-03)}
}

@misc{datasheet_chrome_steel,
  author = {{AZO Materials}},
  title = {{AISI 52100 Alloy Steel (UNS G52986)}},
  year = {2022},
  month = {Sep},
  note = {{Available at \path{https://www.azom.com/article.aspx?ArticleID=6704} (Accessed: 2024-02-03)}}
}

@misc{datasheet_low_carbon_steel,
  author = {{AZO\ Materials}},
  title = {{AISI 1010 Carbon Steel (UNS G10100)}},
  year = {2012},
  month = {Sep},
  note = {{Available at \path{https://www.azom.com/article.aspx?ArticleID=6539} (Accessed: 2024-02-03)}}
}

@techreport{iron_hiperco_mag_saturation,
  title={Magnetic Properties of Fe-49Co-2V alloy and pure Fe at Room and Elevated Temperatures},
  author={De Groh III, Henry C and Geng, Steven M and Niedra, Janis M and Hofer, Richard R},
  year={2018}
}

@article{infrared_imaging,
  title={Shortwave Infrared Imaging of a Quantum Dot-Based Magnetic Guidewire Toward Non-Fluoroscopic Peripheral Vascular Interventions},
  author={Hwang, Junsun and Kim, Beomjoo and Jin, Chaewon and Lee, Gyudong and Jeong, Hwajun and Lee, Hyunki and Noh, Jonggu and Lim, Sung Jun and Kim, Jin-young and Choi, Hongsoo},
  journal={Small},
  volume={21},
  number={3},
  pages={2404251},
  year={2025},
  publisher={Wiley Online Library}
}

@article{misra_us_navigation,
  title={The ARMM system-autonomous steering of magnetically-actuated catheters: Towards endovascular applications},
  author={Heunis, Christoff M and Wotte, Yannik P and Sikorski, Jakub and Furtado, Guilherme Phillips and Misra, Sarthak},
  journal={IEEE Robotics and automation letters},
  volume={5},
  number={2},
  pages={705--712},
  year={2020},
  publisher={IEEE}
}

@inproceedings{da2021material,
  title={Material characterization for magnetic soft robots},
  author={Da Veiga, Tom{\'a}s and Chandler, James H and Pittiglio, Giovanni and Lloyd, Peter and Holdar, Mohammad and Onaizah, Onaizah and Alazmani, Ali and Valdastri, Pietro},
  booktitle={2021 IEEE 4th International Conference on Soft Robotics (RoboSoft)},
  pages={335--342},
  year={2021},
  organization={IEEE}
}

@article{lee2018comparison,
  title={Comparison of mechanical stability of elastic titanium, nickel-titanium, and stainless steel nails used in the fixation of diaphyseal long bone fractures},
  author={Lee, Pei-Yuan and Chen, Yen-Nien and Hu, Jin-Jia and Chang, Chih-Han},
  journal={Materials},
  volume={11},
  number={11},
  pages={2159},
  year={2018},
  publisher={MDPI}
}

@inproceedings{gilbert2016concentric,
  title={Concentric tube robots: The state of the art and future directions},
  author={Gilbert, Hunter B and Rucker, D Caleb and Webster III, Robert J},
  booktitle={Robotics Research: The 16th International Symposium ISRR},
  pages={253--269},
  year={2016},
  organization={Springer}
}

@article{rucker2010equilibrium,
  title={Equilibrium conformations of concentric-tube continuum robots},
  author={Rucker, D Caleb and Webster III, Robert J and Chirikjian, Gregory S and Cowan, Noah J},
  journal={The International journal of robotics research},
  volume={29},
  number={10},
  pages={1263--1280},
  year={2010},
  publisher={SAGE Publications Sage UK: London, England}
}

@article{murasovs2025gradient,
  title={Gradient pulling of a tethered robot via a magnetic resonance imaging system},
  author={Murasovs, Nikita and Lloyd, Peter and Bacchetti, Alistair and May, Yael L and Armitage, Joshua and Cespedes, Oscar and Dall’Armellina, Erica and Chandler, James H and Schneider, J{\"u}rgen E and Valdastri, Pietro},
  journal={Device},
  year={2025},
  publisher={Elsevier}
}


@misc{rucker2024methods,
  title={Methods for improving stability of concentric tube steerable devices using asymmetric flexural rigidity},
  author={Rucker, Daniel Caleb and Gilbert, Hunter Bryant},
  year={2024},
  month=apr # "~23",
  publisher={Google Patents},
  note={US Patent 11,964,387}
}

@ARTICLE{8861354,
  author={Modes, Vincent and Burgner-Kahrs, Jessica},
  journal={IEEE Robotics and Automation Letters}, 
  title={Calibration of Concentric Tube Continuum Robots: Automatic Alignment of Precurved Elastic Tubes}, 
  year={2020},
  volume={5},
  number={1},
  pages={103-110},
  keywords={Robot sensing systems;Calibration;Electron tubes;Robot kinematics;Kinematics;Position measurement;Flexible Robots;Calibration and Identification},
  doi={10.1109/LRA.2019.2946060}}

@misc{QiuQuantification,
    title={Quantification of the flexural rigidity of endovascular surgical devices using three-point bending tests},
    author={Qiu, Michael Y. and Suskin, Charles B and Becerra-Garcia, Juan J. and Roberts, Sophia H. and Rucker, DeVaughn G. and 
            Zayed, Mohamed A. and Osbun, Joshua W. and Genin, Guy M.}, 
    year={2023},
    publisher={Research Square},
}

@article{peyron2022magnetic,
  title={Magnetic concentric tube robots: Introduction and analysis},
  author={Peyron, Quentin and Boehler, Quentin and Rougeot, Patrick and Roux, Pierre and Nelson, Bradley J and Andreff, Nicolas and Rabenorosoa, Kanty and Renaud, Pierre},
  journal={The International Journal of Robotics Research},
  volume={41},
  number={4},
  pages={418--440},
  year={2022},
  publisher={SAGE Publications Sage UK: London, England}
}

@inproceedings{su2012mri,
  title={A MRI-guided concentric tube continuum robot with piezoelectric actuation: A feasibility study},
  author={Su, Hao and Cardona, Diana C and Shang, Weijian and Camilo, Alexander and Cole, Gregory A and Rucker, D Caleb and Webster, Robert J and Fischer, Gregory S},
  booktitle={2012 IEEE International Conference on Robotics and Automation},
  pages={1939--1945},
  year={2012},
  organization={IEEE}
}

@article{liu2024concentric,
  title={A concentric tube magnetic continuum robot with multiple stiffness levels and high flexibility for potential endovascular intervention},
  author={Liu, Huibin and Teng, Xiangyu and Qiao, Zezheng and Yu, Haibo and Cai, Shuxiang and Yang, Wenguang},
  journal={Journal of Magnetism and Magnetic Materials},
  volume={597},
  pages={172023},
  year={2024},
  publisher={Elsevier}
}

@article{li2024multi,
  title={Multi-Section magnetic soft robot with multirobot navigation system for vasculature intervention},
  author={Li, Zhengyang and Xu, Qingsong},
  journal={Cyborg and Bionic Systems},
  volume={5},
  pages={0188},
  year={2024},
  publisher={AAAS}
}

@book {PMID30285356,
	Title = {Cardiac Catheterization Risks and Complications},
	Author = {Manda, Yugandhar R. and Baradhi, Krishna M.},
	Publisher = {StatPearls Publishing, Treasure Island (FL)},
	Year = {2025},
}

@article{sadler2023cardiac,
  title={Cardiac catheterisation: avoiding common pitfalls with transradial vascular access},
  author={Sadler, Matthew and Lawson, Clive},
  journal={The British Journal of Cardiology},
  volume={30},
  number={3},
  pages={21},
  year={2023}
}

@article{beyar2021robotics,
  title={Robotics, imaging, and artificial intelligence in the catheterisation laboratory: Cath lab robotics, imaging, and AI},
  author={Beyar, Rafael and Davies, Justin and Cook, Christopher and Dudek, Dariusz and Cummins, Paul and Bruining, Nico},
  journal={EuroIntervention},
  volume={17},
  number={7},
  pages={537},
  year={2021}
}

@article{wegermann2019cath,
  title={Cath lab robotics: paradigm change in interventional cardiology?},
  author={Wegermann, Zachary K and Swaminathan, Rajesh V and Rao, Sunil V},
  journal={Current Cardiology Reports},
  volume={21},
  number={10},
  pages={119},
  year={2019},
  publisher={Springer}
}

@article{anantha2020carotid,
  title={Carotid, Vertebral, and Brachiocephalic},
  author={Anantha-Narayanan, Mahesh and Nagpal, MD},
  journal={Updates in Peripheral Vascular Intervention, An Issue of Interventional Cardiology Clinics},
  volume={9},
  number={2},
  pages={139},
  year={2020},
  publisher={Elsevier Health Sciences}
}

@article{jungmann2017advances,
  title={Advances in MRI around metal},
  author={Jungmann, Pia M and Agten, Christoph A and Pfirrmann, Christian W and Sutter, Reto},
  journal={Journal of Magnetic Resonance Imaging},
  volume={46},
  number={4},
  pages={972--991},
  year={2017},
  publisher={Wiley Online Library}
}

@article{richter2023concentric,
  title={Concentric tube-inspired magnetic reconfiguration of variable stiffness catheters for needle guidance},
  author={Richter, Michiel and Venkiteswaran, Venkatasubramanian Kalpathy and Misra, Sarthak},
  journal={IEEE Robotics and automation letters},
  volume={8},
  number={10},
  pages={6555--6562},
  year={2023},
  publisher={IEEE}
}
@article{dupont2009design,
  title={Design and control of concentric-tube robots},
  author={Dupont, Pierre E and Lock, Jesse and Itkowitz, Brandon and Butler, Evan},
  journal={IEEE Transactions on Robotics},
  volume={26},
  number={2},
  pages={209--225},
  year={2009},
  publisher={IEEE}
}
@inproceedings{webster2006toward,
  title={Toward active cannulas: Miniature snake-like surgical robots},
  author={Webster, Robert J and Okamura, Allison M and Cowan, Nah J},
  booktitle={2006 IEEE/RSJ international conference on intelligent robots and systems},
  pages={2857--2863},
  year={2006},
  organization={IEEE}
}

@article{edelmann2017magnetic,
  title={Magnetic control of continuum devices},
  author={Edelmann, Janis and Petruska, Andrew J and Nelson, Bradley J},
  journal={The International Journal of Robotics Research},
  volume={36},
  number={1},
  pages={68--85},
  year={2017},
  publisher={SAGE Publications Sage UK: London, England}
}

@article{lin2022position,
  title={Position and orientation control of multisection magnetic soft microcatheters},
  author={Lin, Daojing and Chen, Wenyuan and He, Kai and Jiao, Niandong and Wang, Zhidong and Liu, Lianqing},
  journal={IEEE/ASME transactions on mechatronics},
  volume={28},
  number={2},
  pages={907--918},
  year={2022},
  publisher={IEEE}
}


@inproceedings{nabeel2018measurement,
  title={Measurement of Arterial Young's Elastic Modulus using ARTSENS Pen},
  author={Nabeel, PM and Joseph, Jayaraj and Shah, Malay Ilesh and Sivaprakasam, Mohanasankar and others},
  booktitle={2018 IEEE International Symposium on Medical Measurements and Applications (MeMeA)},
  pages={1--6},
  year={2018},
  organization={IEEE}
}


@article{polio2018cross,
  title={Cross-platform mechanical characterization of lung tissue},
  author={Polio, Samuel R and Kundu, Aritra Nath and Dougan, Carey E and Birch, Nathan P and Aurian-Blajeni, D Ezra and Schiffman, Jessica D and Crosby, Alfred J and Peyton, Shelly R},
  journal={PloS one},
  volume={13},
  number={10},
  pages={e0204765},
  year={2018},
  publisher={Public Library of Science San Francisco, CA USA}
}


@article{leipzig2009effect,
  title={The effect of substrate stiffness on adult neural stem cell behavior},
  author={Leipzig, Nic D and Shoichet, Molly S},
  journal={Biomaterials},
  volume={30},
  number={36},
  pages={6867--6878},
  year={2009},
  publisher={Elsevier}
}

@misc{spronk2021development,
  title={Development and evaluation of a numerical simulation approach to predict metal artifacts from passive implants in MRI. Magn Reson Mater Phy},
  author={Spronk, T and Kraff, O and Kreutner, J and others},
  year={2021}
}

@inproceedings{erin2020towards,
  title={Towards 5-dof control of an untethered magnetic millirobot via mri gradient coils},
  author={Erin, Onder and Antonelli, Dario and Tiryaki, Mehmet Efe and Sitti, Metin},
  booktitle={2020 IEEE International Conference on Robotics and Automation (ICRA)},
  pages={6551--6557},
  year={2020},
  organization={IEEE}
}


@article{erin2021design,
  title={Design, actuation, and control of an MRI-powered untethered robot for wireless capsule endoscopy},
  author={Erin, Onder and Alici, Cagatay and Sitti, Metin},
  journal={IEEE Robotics and Automation Letters},
  volume={6},
  number={3},
  pages={6000--6007},
  year={2021},
  publisher={IEEE}
}
